# Supplementary material for: Synergistic Effect of Sophora japonica and Glycyrrhiza glabra Flavonoid-Rich Fractions on Wound Healing: In Vivo and Molecular Docking Studies
Source: Molecules. 2023 Mar 27;28(7):2994. doi: 10.3390/molecules28072994 (PMC10096052; doi:10.3390/molecules28072994)
Supplement: Supplementary file 1 [file molecules-28-02994-s001.zip]

Archive with 1 entries (1 files):
- molecules-2269229-supplementary.pdf
